# Supplementary material for: The Antimicrobial Resistance of Candida: A 5-Year Retrospective Analysis at a Tertiary Hospital in Jordan
Source: J Fungi (Basel). 2025 Jan 23;11(2):87. doi: 10.3390/jof11020087 (PMC11857050; doi:10.3390/jof11020087)
Supplement: Supplementary file 1 [file jof-11-00087-s001.zip]

Archive with 1 entries (1 files):
- jof-3364062-supplementary.pdf
